# Supplementary material for: Pandemic Puppies: Characterising Motivations and Behaviours of UK Owners Who Purchased Puppies during the 2020 COVID-19 Pandemic
Source: Animals (Basel). 2021 Aug 25;11(9):2500. doi: 10.3390/ani11092500 (PMC8468924; doi:10.3390/ani11092500)
Supplement: Supplementary file 1 [file animals-11-02500-s001.zip]

Archive with 1 entries (1 files):
- animals-1332546-supplementary.pdf
